# Supplementary material for: Multicenter analysis of sputum microbiota in tuberculosis patients
Source: PLoS One. 2020 Oct 12;15(10):e0240250. doi: 10.1371/journal.pone.0240250 (PMC7549818; doi:10.1371/journal.pone.0240250)
Supplement: S1 Table — (XLSX) [file pone.0240250.s013.xlsx]

## Sheet: read_summary
Sample	Cohort	Country	Pairs_raw	Pairs_Merged	Mapped	Mapping_method	Multiplexing group
FN1	1	Vietnam	1900881	1783411	1591681	bowtie2	FN1-FN2-FN3-FN4
FN2	1	Vietnam	1956216	1818917	1639339	bowtie2	FN1-FN2-FN3-FN4
FN3	1	Vietnam	2025013	1899966	1676468	bowtie2	FN1-FN2-FN3-FN4
FN4	1	Vietnam	2070722	1890811	1675660	bowtie2	FN1-FN2-FN3-FN4
FN5	1	Vietnam	2348647	2219010	1985674	bowtie2	FN5-FN6-FN7-FN8
FN6	1	Vietnam	2140910	2038843	1856219	bowtie2	FN5-FN6-FN7-FN8
FN7	1	Vietnam	1222455	1106499	924453	bowtie2	FN5-FN6-FN7-FN8
FN8	1	Vietnam	2415991	2278912	2058743	bowtie2	FN5-FN6-FN7-FN8
FN10	1	El Salvador	2433204	1960371	1402399	bowtie2	FN10-FN11-FN12-FN13
FN11	1	Uganda	1667212	1489810	1232437	bowtie2	FN10-FN11-FN12-FN13
FN12	1	Uganda	1694271	1554158	1282900	bowtie2	FN10-FN11-FN12-FN13
FN13	1	Uganda	2234391	1863350	1455619	bowtie2	FN10-FN11-FN12-FN13
FN14	1	Uganda	1710051	1513456	1158857	bowtie2	FN14-FN15-FN16-FN17
FN15	1	Gambia	1800426	1631477	1371230	bowtie2	FN14-FN15-FN16-FN17
FN16	1	Spain	2317027	1919819	1513457	bowtie2	FN14-FN15-FN16-FN17
FN17	1	Spain	2365035	2082177	1543041	bowtie2	FN14-FN15-FN16-FN17
FN18	1	Spain	1952054	1833650	1545568	bowtie2	FN18-FN19-FN20-FN21
FN19	1	Spain	2259495	1934272	1573175	bowtie2	FN18-FN19-FN20-FN21
FN20	1	Spain	2029446	1875375	1509956	bowtie2	FN18-FN19-FN20-FN21
FN21	1	Canada	1911303	1811185	1603666	bowtie2	FN18-FN19-FN20-FN21
FN22	1	Canada	2311418	1784847	1260083	bowtie2	FN22-FN23-FN24-FN25
FN23	1	Canada	2318823	2201250	2005599	bowtie2	FN22-FN23-FN24-FN25
FN24	1	Canada	1971167	1814426	1613307	bowtie2	FN22-FN23-FN24-FN25
FN25	1	Canada	2043081	1671038	1311596	bowtie2	FN22-FN23-FN24-FN25
FN26	1	Gambia	2194707	2025287	1817723	bowtie2	FN26-FN27-FN28-FN29-FN30
FN27	1	Gambia	2516612	2055625	1666665	bowtie2	FN26-FN27-FN28-FN29-FN30
FN28	1	Gambia	2117939	1856041	1548366	bowtie2	FN26-FN27-FN28-FN29-FN30
FN29	1	Gambia	1406796	1206969	980214	bowtie2	FN26-FN27-FN28-FN29-FN30
FN30	1	Gambia	2436494	2178657	1894222	bowtie2	FN26-FN27-FN28-FN29-FN30
FN31	2	Vietnam	3999611	3536376	3324344/2335493	bowtie2/QIIME1	FN31-FN32-FN33-FN34
FN32	2	Vietnam	3443137	3067877	2897334/2075953	bowtie2/QIIME1	FN31-FN32-FN33-FN34
FN33	2	Vietnam	3520498	3117068	2949316/2347527	bowtie2/QIIME1	FN31-FN32-FN33-FN34
FN34	2	Vietnam	3358171	2988880	2848448/2002941	bowtie2/QIIME1	FN31-FN32-FN33-FN34
FN35	2	Vietnam	2448846	1235730	1069112/393514	bowtie2/QIIME1	FN35-FN36-FN37-FN38-FN39-FN40
FN36	2	Vietnam	2798463	1384273	1181756/481156	bowtie2/QIIME1	FN35-FN36-FN37-FN38-FN39-FN40
FN37	2	Vietnam	2872835	1532419	1345109/514549	bowtie2/QIIME1	FN35-FN36-FN37-FN38-FN39-FN40
FN38	2	Vietnam	2791053	1579130	1342088/523586	bowtie2/QIIME1	FN35-FN36-FN37-FN38-FN39-FN40
FN39	2	South Africa	3262391	1560224	1355169/494957	bowtie2/QIIME1	FN35-FN36-FN37-FN38-FN39-FN40
FN40	2	South Africa	2769192	1447317	1282001/493033	bowtie2/QIIME1	FN35-FN36-FN37-FN38-FN39-FN40
FN41	2	South Africa	1204896	999374	860691/465918	bowtie2/QIIME1	FN41-FN42-FN43-FN44-FN45-FN46
FN42	2	South Africa	1284971	1073615	925030/500070	bowtie2/QIIME1	FN41-FN42-FN43-FN44-FN45-FN46
FN43	2	South Africa	1437351	1154332	964540/410691	bowtie2/QIIME1	FN41-FN42-FN43-FN44-FN45-FN46
FN44	2	South Africa	1461463	1202190	1050209/553236	bowtie2/QIIME1	FN41-FN42-FN43-FN44-FN45-FN46
FN45	2	South Africa	1511440	1161400	991407/522885	bowtie2/QIIME1	FN41-FN42-FN43-FN44-FN45-FN46
FN46	2	Vietnam	1309735	1116236	978840/615043	bowtie2/QIIME1	FN41-FN42-FN43-FN44-FN45-FN46
FN47	2	Vietnam	1567377	1103618	873604/448435	bowtie2/QIIME1	FN47-FN48-FN49-FN50
FN48	2	Vietnam	1594598	1140073	934221/468659	bowtie2/QIIME1	FN47-FN48-FN49-FN50
FN49	2	Vietnam	1659645	1202787	987133/425649	bowtie2/QIIME1	FN47-FN48-FN49-FN50
FN50	2	Vietnam	2156873	1465866	1098151/544962	bowtie2/QIIME1	FN47-FN48-FN49-FN50
FN51	2	Vietnam	1554525	1447877	1300542/863647	bowtie2/QIIME1	FN51-FN52-FN53-FN54-FN55-FN56
FN52	2	Vietnam	1699484	1576648	1412976/937855	bowtie2/QIIME1	FN51-FN52-FN53-FN54-FN55-FN56
FN53	2	Vietnam	1757508	1617420	1399658/954175	bowtie2/QIIME1	FN51-FN52-FN53-FN54-FN55-FN56
FN54	2	South Africa	1509077	1398454	1269883/829224	bowtie2/QIIME1	FN51-FN52-FN53-FN54-FN55-FN56
FN55	2	South Africa	2279647	2079585	1782905/1299127	bowtie2/QIIME1	FN51-FN52-FN53-FN54-FN55-FN56
FN56	2	South Africa	1761735	1630233	1461994/1076265	bowtie2/QIIME1	FN51-FN52-FN53-FN54-FN55-FN56
FN57	2	South Africa	2945871	2702784	2264701/1564639	bowtie2/QIIME1	FN57-FN58-FN59-FN60
FN58	2	South Africa	2659643	2453546	2115960/1337168	bowtie2/QIIME1	FN57-FN58-FN59-FN60
FN59	2	South Africa	2556329	2380583	2075777/1522302	bowtie2/QIIME1	FN57-FN58-FN59-FN60
FN60	2	South Africa	2573434	2344239	1927459/1460589	bowtie2/QIIME1	FN57-FN58-FN59-FN60
CHUV_1A	3	Switzerland	880012	721987	662306	bowtie2	1A_1B
CHUV_1B	3	Switzerland	752396	621242	550689	bowtie2	1A_1B
CHUV_1C	3	Switzerland	3670540	3227738	3073073	bowtie2	1C_1E
CHUV_1D	3	Switzerland	2670731	2437667	2321166	bowtie2	1D
CHUV_1E	3	Switzerland	2956835	2617675	2436807	bowtie2	1C_1E
CHUV_1F	3	Switzerland	2939514	2751754	2623624	bowtie2	1F
CHUV_2B	3	Switzerland	2788880	2685633	2362851	bowtie2	2B
CHUV_2C	3	Switzerland	5042757	4556603	4149180	bowtie2	2C
CHUV_2D	3	Switzerland	3601549	3236903	3011537	bowtie2	2D
CHUV_2E	3	Switzerland	2076651	1841204	1691183	bowtie2	2E-2F-3F-5F
CHUV_2F	3	Switzerland	1790077	1491258	1340514	bowtie2	2E-2F-3F-5F
CHUV_3A	3	Switzerland	4549611	4149742	3909205	bowtie2	3A
CHUV_3B	3	Switzerland	2095826	1900627	1751366	bowtie2	3B
CHUV_3C	3	Switzerland	3556158	3285386	2999417	bowtie2	3C
CHUV_3D	3	Switzerland	4162300	3946879	3684344	bowtie2	3D
CHUV_3E	3	Switzerland	2543636	2284150	2183391	bowtie2	3E
CHUV_3F	3	Switzerland	2455697	2134242	1997694	bowtie2	2E-2F-3F-5F
CHUV_5A	3	Switzerland	4203704	3882098	3438447	bowtie2	5A
CHUV_5C	3	Switzerland	4082485	3828123	3620591	bowtie2	5C
CHUV_5E	3	Switzerland	3344625	3089171	2956839	bowtie2	5B
CHUV_5F	3	Switzerland	2320972	2052139	1900718	bowtie2	2E-2F-3F-5F
CHUV_6A	3	Switzerland	3222154	2438635	2292432	bowtie2	6A
CHUV_6B	3	Switzerland	1902725	1487148	1370741	bowtie2	6B
CHUV_6C	3	Switzerland	2218742	2115725	1922176	bowtie2	6C
CHUV_6D	3	Switzerland	4776943	1975607	1831856	bowtie2	9A-7C-6D-7D-8C
CHUV_6E	3	Switzerland	2737240	2178757	1946825	bowtie2	6E-7E-8E
CHUV_7A	3	Switzerland	2051718	1671865	1559954	bowtie2	7A-7B
CHUV_7B	3	Switzerland	1665609	1419080	1311032	bowtie2	7A-7B
CHUV_7C	3	Switzerland	4112720	1601143	1475470	bowtie2	9A-7C-6D-7D-8C
CHUV_7D	3	Switzerland	3944087	1683767	1544583	bowtie2	9A-7C-6D-7D-8C
CHUV_7E	3	Switzerland	2919230	2322298	2092147	bowtie2	6E-7E-8E
CHUV_8A	3	Switzerland	2070951	1916589	1795645	bowtie2	8A-8B
CHUV_8B	3	Switzerland	2126313	1975982	1909816	bowtie2	8A-8B
CHUV_8C	3	Switzerland	4294997	1719767	1625387	bowtie2	9A-7C-6D-7D-8C
CHUV_8D	3	Switzerland	2661133	2461516	2306528	bowtie2	8D_9A_9B_9C
CHUV_8E	3	Switzerland	2687056	2192202	2013083	bowtie2	6E-7E-8E
CHUV_9A	3	Switzerland	1120061	459423	270841	bowtie2	9A-7C-6D-7D-8C
CHUV_9B	3	Switzerland	3081621	2833791	2567183	bowtie2	8D_9A_9B_9C
CHUV_9C	3	Switzerland	3264634	3042912	2843887	bowtie2	8D_9A_9B_9C
CHUV_9D	3	Switzerland	1727350	1566476	1410536	bowtie2	9D-10C-10D-11C-11D
CHUV_10A	3	Switzerland	2121671	1716098	1490070	bowtie2	10A_10B_11A_11B
CHUV_10B	3	Switzerland	2323334	2028091	1873139	bowtie2	10A_10B_11A_11B
CHUV_10C	3	Switzerland	1974466	1773013	1554849	bowtie2	9D-10C-10D-11C-11D
CHUV_10D	3	Switzerland	1725188	1576144	1445491	bowtie2	9D-10C-10D-11C-11D
CHUV_11A	3	Switzerland	1777147	1501671	1381351	bowtie2	10A_10B_11A_11B
CHUV_11B	3	Switzerland	2010911	1652748	1486170	bowtie2	10A_10B_11A_11B
CHUV_11C	3	Switzerland	830625	765279	706400	bowtie2	9D-10C-10D-11C-11D
CHUV_11D	3	Switzerland	2020543	1870329	1731089	bowtie2	9D-10C-10D-11C-11D
RC17_1	4	Italy	229790	85104	21030	QIIME2(deblur reads-derep)	Italy_all
RC17_2	4	Italy	137866	39561	6800	QIIME2(deblur reads-derep)	Italy_all
RC17_3	4	Italy	197421	72814	16069	QIIME2(deblur reads-derep)	Italy_all
RC18_1	4	Italy	124022	46198	7757	QIIME2(deblur reads-derep)	Italy_all
RC18_2	4	Italy	237829	64774	13636	QIIME2(deblur reads-derep)	Italy_all
RC18_3	4	Italy	149861	51496	10446	QIIME2(deblur reads-derep)	Italy_all
RC26_1	4	Italy	191545	69147	14694	QIIME2(deblur reads-derep)	Italy_all
RC26_2	4	Italy	151814	52110	8608	QIIME2(deblur reads-derep)	Italy_all
RC26_3	4	Italy	195580	65999	12092	QIIME2(deblur reads-derep)	Italy_all
RC28_1	4	Italy	124692	34073	6013	QIIME2(deblur reads-derep)	Italy_all
RC28_2	4	Italy	210655	64080	17070	QIIME2(deblur reads-derep)	Italy_all
RC28_3	4	Italy	185928	68227	17499	QIIME2(deblur reads-derep)	Italy_all
RC29_1	4	Italy	183879	57572	12337	QIIME2(deblur reads-derep)	Italy_all
RC29_2	4	Italy	223599	68818	9892	QIIME2(deblur reads-derep)	Italy_all
RC29_3	4	Italy	285410	105136	18773	QIIME2(deblur reads-derep)	Italy_all
RC35_1	4	Italy	236089	89041	21388	QIIME2(deblur reads-derep)	Italy_all
RC35_2	4	Italy	303732	92732	14844	QIIME2(deblur reads-derep)	Italy_all
RC35_3	4	Italy	162461	61080	9572	QIIME2(deblur reads-derep)	Italy_all
RC49_1	4	Italy	175396	53141	8511	QIIME2(deblur reads-derep)	Italy_all
RC49_2	4	Italy	245082	96935	19011	QIIME2(deblur reads-derep)	Italy_all
RC49_3	4	Italy	195947	71972	12795	QIIME2(deblur reads-derep)	Italy_all
RP6_1	4	Italy	208566	58570	6920	QIIME2(deblur reads-derep)	Italy_all
RP6_2	4	Italy	128810	43980	7859	QIIME2(deblur reads-derep)	Italy_all
RP6_3	4	Italy	228644	79825	14276	QIIME2(deblur reads-derep)	Italy_all
RP6_4	4	Italy	85225	28789	5382	QIIME2(deblur reads-derep)	Italy_all
RP6_5	4	Italy	223528	69136	11043	QIIME2(deblur reads-derep)	Italy_all
RP6_6	4	Italy	260505	96731	19459	QIIME2(deblur reads-derep)	Italy_all
RP6_7	4	Italy	154454	58172	10554	QIIME2(deblur reads-derep)	Italy_all
RP9_1	4	Italy	226304	68568	13359	QIIME2(deblur reads-derep)	Italy_all
RP9_2	4	Italy	189717	48816	6392	QIIME2(deblur reads-derep)	Italy_all
RP9_3	4	Italy	128386	43283	6056	QIIME2(deblur reads-derep)	Italy_all
RP10_1	4	Italy	161434	53937	13322	QIIME2(deblur reads-derep)	Italy_all
RP10_2	4	Italy	145679	50081	9206	QIIME2(deblur reads-derep)	Italy_all
RP10_3	4	Italy	111115	32322	4438	QIIME2(deblur reads-derep)	Italy_all
RP12_1	4	Italy	199829	54388	7630	QIIME2(deblur reads-derep)	Italy_all
RP12_2	4	Italy	157468	59685	11228	QIIME2(deblur reads-derep)	Italy_all
RP12_3	4	Italy	237238	82487	15637	QIIME2(deblur reads-derep)	Italy_all
RP12_4	4	Italy	256895	89027	15631	QIIME2(deblur reads-derep)	Italy_all
RP12_5	4	Italy	166992	57134	11235	QIIME2(deblur reads-derep)	Italy_all
RP12_6	4	Italy	184972	52160	8489	QIIME2(deblur reads-derep)	Italy_all
RP12_7	4	Italy	169336	54208	9616	QIIME2(deblur reads-derep)	Italy_all
RP12_8	4	Italy	149134	50552	9204	QIIME2(deblur reads-derep)	Italy_all
RP13_1	4	Italy	171402	63955	10739	QIIME2(deblur reads-derep)	Italy_all
RP13_2	4	Italy	157769	47488	7278	QIIME2(deblur reads-derep)	Italy_all
RP13_3	4	Italy	206648	77901	13713	QIIME2(deblur reads-derep)	Italy_all
RP13_4	4	Italy	273983	109313	21281	QIIME2(deblur reads-derep)	Italy_all
RP13_5	4	Italy	244561	70924	10612	QIIME2(deblur reads-derep)	Italy_all
RP13_6	4	Italy	234493	88630	16845	QIIME2(deblur reads-derep)	Italy_all
RP14_1	4	Italy	167331	53776	11301	QIIME2(deblur reads-derep)	Italy_all
RP14_2	4	Italy	177753	61913	11288	QIIME2(deblur reads-derep)	Italy_all
RP14_3	4	Italy	142370	41529	5012	QIIME2(deblur reads-derep)	Italy_all
RP15_1	4	Italy	175197	60242	11441	QIIME2(deblur reads-derep)	Italy_all
RP15_2	4	Italy	105808	36930	6308	QIIME2(deblur reads-derep)	Italy_all
RP15_3	4	Italy	237795	78501	16058	QIIME2(deblur reads-derep)	Italy_all
RP19_1	4	Italy	203429	68305	14904	QIIME2(deblur reads-derep)	Italy_all
RP19_2	4	Italy	255237	94542	20984	QIIME2(deblur reads-derep)	Italy_all
RP19_3	4	Italy	248879	89389	18566	QIIME2(deblur reads-derep)	Italy_all
RP19_4	4	Italy	180234	52900	9302	QIIME2(deblur reads-derep)	Italy_all
RP19_5	4	Italy	192718	73784	16110	QIIME2(deblur reads-derep)	Italy_all
RP21_1	4	Italy	154003	53550	12167	QIIME2(deblur reads-derep)	Italy_all
RP21_2	4	Italy	174155	63703	14276	QIIME2(deblur reads-derep)	Italy_all
RP21_3	4	Italy	265479	84291	17150	QIIME2(deblur reads-derep)	Italy_all
RP21_4	4	Italy	184168	71329	16078	QIIME2(deblur reads-derep)	Italy_all
RP21_5	4	Italy	202071	83062	17747	QIIME2(deblur reads-derep)	Italy_all
RP23_1	4	Italy	116167	40006	5337	QIIME2(deblur reads-derep)	Italy_all
RP23_2	4	Italy	146070	43495	5442	QIIME2(deblur reads-derep)	Italy_all
RP23_3	4	Italy	154952	54145	7437	QIIME2(deblur reads-derep)	Italy_all
RP25_1	4	Italy	223265	68080	10278	QIIME2(deblur reads-derep)	Italy_all
RP25_2	4	Italy	149104	57222	12283	QIIME2(deblur reads-derep)	Italy_all
RP25_3	4	Italy	186159	71727	16141	QIIME2(deblur reads-derep)	Italy_all
RP25_4	4	Italy	180928	62852	13184	QIIME2(deblur reads-derep)	Italy_all
RP25_5	4	Italy	175923	62889	11547	QIIME2(deblur reads-derep)	Italy_all
RP31_1	4	Italy	169291	44937	9259	QIIME2(deblur reads-derep)	Italy_all
RP31_2	4	Italy	155309	66717	15884	QIIME2(deblur reads-derep)	Italy_all
RP31_3	4	Italy	154182	55006	10373	QIIME2(deblur reads-derep)	Italy_all
RP31_4	4	Italy	214214	79254	15683	QIIME2(deblur reads-derep)	Italy_all
RP31_5	4	Italy	134441	42758	6368	QIIME2(deblur reads-derep)	Italy_all
RP32_1	4	Italy	119823	43510	6760	QIIME2(deblur reads-derep)	Italy_all
RP32_2	4	Italy	238716	91121	20187	QIIME2(deblur reads-derep)	Italy_all
RP32_3	4	Italy	143207	42088	6645	QIIME2(deblur reads-derep)	Italy_all
RP32_4	4	Italy	236637	85627	18766	QIIME2(deblur reads-derep)	Italy_all
RP32_5	4	Italy	152228	54699	9742	QIIME2(deblur reads-derep)	Italy_all
RP43_1	4	Italy	169450	63971	13420	QIIME2(deblur reads-derep)	Italy_all
RP43_2	4	Italy	197747	65322	14607	QIIME2(deblur reads-derep)	Italy_all
RP43_3	4	Italy	178031	52501	9267	QIIME2(deblur reads-derep)	Italy_all
RP43_4	4	Italy	277937	96168	21018	QIIME2(deblur reads-derep)	Italy_all
RP43_5	4	Italy	203464	74669	14287	QIIME2(deblur reads-derep)	Italy_all
RP43_6	4	Italy	287716	99116	23501	QIIME2(deblur reads-derep)	Italy_all
RP43_7	4	Italy	201007	57423	10371	QIIME2(deblur reads-derep)	Italy_all
RP43_8	4	Italy	221200	75211	14256	QIIME2(deblur reads-derep)	Italy_all
RP50_1	4	Italy	201850	75835	15200	QIIME2(deblur reads-derep)	Italy_all
RP50_2	4	Italy	171803	54767	11132	QIIME2(deblur reads-derep)	Italy_all
RP50_3	4	Italy	246690	94222	21676	QIIME2(deblur reads-derep)	Italy_all
RP50_4	4	Italy	215676	84266	19251	QIIME2(deblur reads-derep)	Italy_all
RP50_5	4	Italy	171744	64697	12318	QIIME2(deblur reads-derep)	Italy_all
C1	5	Bangladesh	155522	130521	30097	QIIME2(deblur reads-derep)	Bangladesh_all
C2	5	Bangladesh	138013	107240	54536	QIIME2(deblur reads-derep)	Bangladesh_all
C3	5	Bangladesh	118294	99441	48378	QIIME2(deblur reads-derep)	Bangladesh_all
C4	5	Bangladesh	140016	117256	53846	QIIME2(deblur reads-derep)	Bangladesh_all
C5	5	Bangladesh	145205	118494	16452	QIIME2(deblur reads-derep)	Bangladesh_all
C6	5	Bangladesh	121883	103649	16581	QIIME2(deblur reads-derep)	Bangladesh_all
C7	5	Bangladesh	135863	116284	32068	QIIME2(deblur reads-derep)	Bangladesh_all
C8	5	Bangladesh	143839	119875	31033	QIIME2(deblur reads-derep)	Bangladesh_all
C9	5	Bangladesh	69778	2683	Not_analysed	Not_analysed	Bangladesh_all
C10	5	Bangladesh	99358	2380	Not_analysed	Not_analysed	Bangladesh_all
P1_1	5	Bangladesh	235185	197026	91522	QIIME2(deblur reads-derep)	Bangladesh_all
P1_2	5	Bangladesh	121746	102540	36406	QIIME2(deblur reads-derep)	Bangladesh_all
P1_3	5	Bangladesh	136302	115341	40579	QIIME2(deblur reads-derep)	Bangladesh_all
P1_4	5	Bangladesh	187361	150303	57588	QIIME2(deblur reads-derep)	Bangladesh_all
P1_5	5	Bangladesh	140241	118755	48699	QIIME2(deblur reads-derep)	Bangladesh_all
P1_6	5	Bangladesh	174214	150037	60565	QIIME2(deblur reads-derep)	Bangladesh_all
P3_1	5	Bangladesh	141362	112004	55019	QIIME2(deblur reads-derep)	Bangladesh_all
P3_2	5	Bangladesh	162218	141066	43269	QIIME2(deblur reads-derep)	Bangladesh_all
P3_3	5	Bangladesh	89966	76611	19557	QIIME2(deblur reads-derep)	Bangladesh_all
P3_4	5	Bangladesh	147644	124367	32610	QIIME2(deblur reads-derep)	Bangladesh_all
P3_5	5	Bangladesh	122163	105225	51354	QIIME2(deblur reads-derep)	Bangladesh_all
P4_1	5	Bangladesh	111432	88567	10869	QIIME2(deblur reads-derep)	Bangladesh_all
P4_2	5	Bangladesh	129003	109717	19418	QIIME2(deblur reads-derep)	Bangladesh_all
P4_3	5	Bangladesh	98263	82631	19904	QIIME2(deblur reads-derep)	Bangladesh_all
P4_4	5	Bangladesh	132916	111985	25728	QIIME2(deblur reads-derep)	Bangladesh_all
P4_5	5	Bangladesh	139979	113903	27079	QIIME2(deblur reads-derep)	Bangladesh_all
P4_6	5	Bangladesh	172533	145542	40039	QIIME2(deblur reads-derep)	Bangladesh_all
P5_1	5	Bangladesh	154589	131742	58155	QIIME2(deblur reads-derep)	Bangladesh_all
P5_2	5	Bangladesh	135181	109032	18532	QIIME2(deblur reads-derep)	Bangladesh_all
P5_3	5	Bangladesh	181008	154168	37855	QIIME2(deblur reads-derep)	Bangladesh_all
P5_4	5	Bangladesh	190358	159842	43272	QIIME2(deblur reads-derep)	Bangladesh_all
P5_5	5	Bangladesh	197345	163796	46652	QIIME2(deblur reads-derep)	Bangladesh_all
P8_1	5	Bangladesh	131723	109642	20282	QIIME2(deblur reads-derep)	Bangladesh_all
P8_2	5	Bangladesh	119438	95776	28960	QIIME2(deblur reads-derep)	Bangladesh_all
P8_3	5	Bangladesh	88568	73514	13612	QIIME2(deblur reads-derep)	Bangladesh_all
P8_4	5	Bangladesh	130745	109903	27278	QIIME2(deblur reads-derep)	Bangladesh_all
P8_5	5	Bangladesh	161718	137011	38785	QIIME2(deblur reads-derep)	Bangladesh_all
P8_6	5	Bangladesh	140861	115153	29821	QIIME2(deblur reads-derep)	Bangladesh_all
P9_2	5	Bangladesh	98618	84166	22334	QIIME2(deblur reads-derep)	Bangladesh_all
P9_3	5	Bangladesh	131861	116301	51743	QIIME2(deblur reads-derep)	Bangladesh_all
P9_4	5	Bangladesh	149288	117393	51589	QIIME2(deblur reads-derep)	Bangladesh_all
P9_5	5	Bangladesh	78924	68164	22493	QIIME2(deblur reads-derep)	Bangladesh_all
P9_6	5	Bangladesh	144573	122722	49797	QIIME2(deblur reads-derep)	Bangladesh_all
P11_1	5	Bangladesh	71969	59560	27493	QIIME2(deblur reads-derep)	Bangladesh_all
P11_2	5	Bangladesh	94866	79503	22405	QIIME2(deblur reads-derep)	Bangladesh_all
P11_4	5	Bangladesh	146533	116479	25779	QIIME2(deblur reads-derep)	Bangladesh_all
P11_5	5	Bangladesh	147319	124996	31302	QIIME2(deblur reads-derep)	Bangladesh_all
P11_6	5	Bangladesh	117940	99517	32714	QIIME2(deblur reads-derep)	Bangladesh_all
P12_1	5	Bangladesh	116427	98194	19409	QIIME2(deblur reads-derep)	Bangladesh_all
P12_2	5	Bangladesh	167062	135912	26207	QIIME2(deblur reads-derep)	Bangladesh_all
P12_3	5	Bangladesh	118554	103362	25019	QIIME2(deblur reads-derep)	Bangladesh_all
P12_4	5	Bangladesh	141174	122492	25576	QIIME2(deblur reads-derep)	Bangladesh_all
P12_5	5	Bangladesh	161925	129938	63866	QIIME2(deblur reads-derep)	Bangladesh_all
P12_6	5	Bangladesh	159927	137993	58447	QIIME2(deblur reads-derep)	Bangladesh_all
P13_1	5	Bangladesh	134460	113509	29925	QIIME2(deblur reads-derep)	Bangladesh_all
P13_2	5	Bangladesh	103872	87419	21398	QIIME2(deblur reads-derep)	Bangladesh_all
P13_3	5	Bangladesh	108082	90418	37030	QIIME2(deblur reads-derep)	Bangladesh_all
P13_4	5	Bangladesh	143764	115109	28398	QIIME2(deblur reads-derep)	Bangladesh_all
P13_5	5	Bangladesh	130793	110743	27142	QIIME2(deblur reads-derep)	Bangladesh_all
P13_6	5	Bangladesh	139113	117441	33699	QIIME2(deblur reads-derep)	Bangladesh_all
P14_1	5	Bangladesh	126175	106681	20184	QIIME2(deblur reads-derep)	Bangladesh_all
P14_2	5	Bangladesh	127541	104647	29158	QIIME2(deblur reads-derep)	Bangladesh_all
P14_3	5	Bangladesh	159643	136887	30027	QIIME2(deblur reads-derep)	Bangladesh_all
P14_4	5	Bangladesh	247993	216939	67497	QIIME2(deblur reads-derep)	Bangladesh_all
P14_5	5	Bangladesh	143288	116137	33205	QIIME2(deblur reads-derep)	Bangladesh_all
P15_1	5	Bangladesh	142744	120857	47239	QIIME2(deblur reads-derep)	Bangladesh_all
P15_2	5	Bangladesh	190310	163968	45441	QIIME2(deblur reads-derep)	Bangladesh_all
P15_3	5	Bangladesh	148650	127107	42647	QIIME2(deblur reads-derep)	Bangladesh_all
P15_4	5	Bangladesh	144829	121819	25075	QIIME2(deblur reads-derep)	Bangladesh_all
P15_5	5	Bangladesh	105326	85454	22900	QIIME2(deblur reads-derep)	Bangladesh_all
P15_6	5	Bangladesh	225479	189054	74655	QIIME2(deblur reads-derep)	Bangladesh_all
